# Supplementary material for: Genomic characterization of a dog-mediated rabies outbreak in El Pedregal, Arequipa, Peru
Source: PLoS Negl Trop Dis. 2025 Mar 5;19(3):e0012396. doi: 10.1371/journal.pntd.0012396 (PMC12043231; doi:10.1371/journal.pntd.0012396)
Supplement: S1 Table — *Genbank records updated. Coding region coverage is indicated according to each gene (N, P, M, G, L). (XLSX) [file pntd.0012396.s001.xlsx]

## Sheet: Sheet1
NCBI accession	Isolate ID	Case ID	NGS platform	Library type	Virus sample set	NGS run	Mapped reads	Mean (stdev) coverage	Sequence length+	N coverage	P coverage	M coverage	G coverage	L coverage	Sample Collection Date	Outbreak place	Region	Province	District
PP965373	1101786	-	Illumina	Metagenomic	1	illumina-1	173909	2987 (741)	11869	1	1	1	0.9994	0.9995	2011-03-26	Puno	Puno	Azangaro	Caminaca
KU938752*	1101787	-	Illumina	Metagenomic	1	illumina-1	731825	6536 (1471)	11874	1	1	1	0.9994	0.9995	2011-03-03	Puno	Puno	Azangaro	Caminaca
KU938829*	1203037	-	Illumina	Metagenomic	1	illumina-1	12966	237 (169)	11842	1	1	1	0.9994	0.9995	2012-05-08	Puno	Puno	Puno	Atuncolla
PP965367	107_2018	-	Illumina	Metagenomic	2	Illumina-2	1955	47 (52)	10500	1	0.9978	1	0.9975	0.9214	2018-03-25	Arequipa	Arequipa	Arequipa	Cerro Colorado
PP965364	107_2021	6	Nanopore	Amplicon	3	nano-1	360339	13521 (7447)	10563	0.5721	0.8121	1	0.7327	0.9995	2021-03-20	El Pedregal	Arequipa	Caylloma	Majes
PP965360	121_2019	-	Illumina	Metagenomic	2	Illumina-2	1236	30 (12)	11791	1	0.9978	1	0.9975	0.9992	2019-04-22	Arequipa	Arequipa	Arequipa	Cerro Colorado
PP965366	126_2021	-	Nanopore	Amplicon	3	nano-2	41076	1826 (726)	11816	1	1	1	0.9994	0.9995	2021-03-31	Arequipa	Arequipa	Arequipa	Cerro Colorado
PP965361	145_2022	-	Nanopore	Amplicon	3	nano-2	69588	2757 (1405)	11827	1	1	1	0.9994	0.9995	2022-06-09	Arequipa	Arequipa	Arequipa	Cerro Colorado
PP965351	147_2021	7	Nanopore	Amplicon	3	nano-1	372481	14426 (6599)	10565	0.5721	0.8121	1	0.7327	0.9995	2021-04-19	El Pedregal	Arequipa	Caylloma	Majes
PP965365	147_2022	-	Nanopore	Amplicon	3	nano-2	35162	1666 (1144)	10752	1	1	1	0.8476	0.9213	2022-06-10	Arequipa	Arequipa	Arequipa	Yura
PP965369	158_2022	-	Nanopore	Amplicon	3	nano-2	26045	1500 (545)	11825	1	1	1	0.9994	0.9995	2022-06-21	Arequipa	Arequipa	Arequipa	Jacobo Hunter
PP965371	172_2022	-	Nanopore	Amplicon	3	nano-2	83048	3167 (1618)	11812	1	1	1	0.9994	0.9995	2022-07-08	Arequipa	Arequipa	Arequipa	Cayma
PP965368	173_2022	-	Nanopore	Amplicon	3	nano-2	60646	2606 (1257)	11819	1	1	1	0.9994	0.9995	2022-07-12	Arequipa	Arequipa	Arequipa	Jacobo Hunter
PP965362	182_2019	-	Illumina	Metagenomic	2	Illumina-2	1044	25 (16)	11273	1	0.9933	1	0.9905	0.9958	2019-06-16	Arequipa	Arequipa	Arequipa	Alto Selva Alegre
PP965344	202_2021	8	Nanopore	Amplicon	3	nano-1	112087	7031 (1900)	10563	0.5721	0.8121	1	0.7327	0.9995	2021-06-14	El Pedregal	Arequipa	Caylloma	Majes
PP965347	219_2022	-	Nanopore	Amplicon	3	nano-2	36608	2472 (878)	11822	1	1	1	0.9994	0.9995	2022-08-31	Arequipa	Arequipa	Arequipa	Characato
PP965374	231_2021	-	Nanopore	Amplicon	3	nano-2	28192	1405 (515)	11801	1	1	1	0.9994	0.9995	2021-07-15	Arequipa	Arequipa	Arequipa	Cerro Colorado
PP965345	236_2022	12	Nanopore	Amplicon	3	nano-1	758917	25058 (17387)	9755	0.5735	0.8121	1	0.6495	0.9599	2022-09-07	El Pedregal	Arequipa	Caylloma	Majes
PP965363	250_2021	9	Nanopore	Amplicon	3	nano-1	350173	14068 (5935)	10565	0.5721	0.8121	1	0.7327	0.9995	2021-08-10	El Pedregal	Arequipa	Caylloma	Majes
PP965354	251_2021	10	Nanopore	Amplicon	3	nano-1	115094	7740 (2039)	10565	0.5721	0.8121	1	0.7327	0.9995	2021-08-10	El Pedregal	Arequipa	Caylloma	Majes
PP965359	30_2021	-	Nanopore	Amplicon	3	nano-2	50742	2183 (936)	11821	1	1	1	0.9994	0.9995	2021-02-05	Arequipa	Arequipa	Arequipa	Yura
PP965357	31_2021	-	Nanopore	Amplicon	3	nano-2	71634	2593 (1262)	11820	1	1	1	0.9994	0.9995	2021-02-08	Arequipa	Arequipa	Arequipa	Cerro Colorado
PP965349	34_2021	1	Nanopore	Amplicon	3	nano-1	148926	7481 (2403)	10565	0.5721	0.8121	1	0.7327	0.9995	2021-02-10	El Pedregal	Arequipa	Caylloma	Majes
PP965355	3553_2010	-	Illumina	Metagenomic	1	Illumina-2	3848	95 (52)	11904	1	0.9989	1	0.9981	0.9994	2010	Puno	Puno	Azangaro
PP965352	375_2017	-	Illumina	Metagenomic	2	Illumina-2	3545	88 (82)	11893	1	0.9933	1	0.9924	0.998	2017-11-23	Arequipa	Arequipa	Arequipa	Mariano Melgar
PP965353	40_2021	-	Nanopore	Amplicon	3	nano-2	9237	393 (169)	11826	1	1	1	0.9994	0.9995	2021-02-15	Arequipa	Arequipa	Arequipa	Cerro Colorado
PP965343	52_2021	2	Nanopore	Amplicon	3	nano-1	47951	3833 (1027)	10565	0.5721	0.8121	1	0.7327	0.9995	2021-02-24	El Pedregal	Arequipa	Caylloma	Majes
PP965358	56_2021	-	Nanopore	Amplicon	3	nano-2	70889	2336 (1445)	11580	1	1	1	0.9994	0.9995	2021-02-27	Arequipa	Arequipa	Arequipa	Yura
PP965348	560_2015	-	Illumina	Metagenomic	2	Illumina-2	2106	52 (30)	11884	1	0.9933	1	0.9917	0.9978	2015-09-07	Arequipa	Arequipa	Arequipa	Mariano Melgar
PP965346	61_2021	-	Nanopore	Amplicon	3	nano-2	70413	2947 (1222)	11826	1	1	1	0.9994	0.9995	2021-03-01	Arequipa	Arequipa	Arequipa	Cerro Colorado
PP965356	68_2021	3	Nanopore	Amplicon	3	nano-1	245893	10765 (4169)	10563	0.5721	0.8121	1	0.7327	0.9995	2021-03-03	El Pedregal	Arequipa	Caylloma	Majes
PP965350	71_2021	4	Nanopore	Amplicon	3	nano-1	328914	13188 (5130)	10564	0.5721	0.8121	1	0.7327	0.9995	2021-03-06	El Pedregal	Arequipa	Caylloma	Majes
PP965370	73_2021	5	Nanopore	Amplicon	3	nano-1	42452	3467 (812)	10564	0.5721	0.8121	1	0.7327	0.9995	2021-03-06	El Pedregal	Arequipa	Caylloma	Majes
PP965372	90_2021	-	Nanopore	Amplicon	3	nano-2	45757	1838 (825)	11826	1	1	1	0.9994	0.9995	2021-03-13	Arequipa	Arequipa	Arequipa	Yura
